# Supplementary material for: Shifting patterns of genomic variation in the somatic evolution of papillary thyroid carcinoma
Source: BMC Cancer. 2016 Aug 18;16:646. doi: 10.1186/s12885-016-2665-7 (PMC4989347; doi:10.1186/s12885-016-2665-7)
Supplement: Additional file 1: Table S1. — Shows Patient Demographic and Clinical Information. (XLSX 12 kb) [file 12885_2016_2665_MOESM1_ESM.xlsx]

## Sheet: Sheet1
Sample	Age	Ethnicity	T	N	Stage	Histologic Subtype	SNS Count
TN277	<=45	Caucasian	3	1b	2	Classic	6006
TN1291	<=45	Caucasian	1b	0	1	Classic	5558
TN1404	<=45	Caucasian	3	1b	1	Diffuse sclerosing	5784
TN934	<=45	Caucasian	1a	1a	1	Classic	6108
TN480	<=45	Caucasian	1a	1a	2	Classic	5100
TN1250	<=45	Caucasian	4	1b	1	Diffuse sclerosing	5519
TN1317	<=45	Caucasian	2	x	1	Classic	6449
TN1311	<=45	Other	2	x	1	Classic	6403
TN62	<=45	Caucasian	3	0	1	Classic	7217
TN1243	<=45	Hispanic	2	1a	1	Classic	7217
TN1535	<=45	Caucasian	2	1a	1	Classic	6553
TN929	<=45	Caucasian	1b	1a	1	Classic	6285
TN406	<=45	Caucasian	2	0	1	Follicular	4504
TN1532	<=45	Caucasian	1b	1a	1	Classic	6705
TN1434	<=45	Caucasian	2	1a	1	Classic	5632
TN1280	<=45	Caucasian	1b	1b	1	Follicular	5738
TN1315	<=45	Caucasian	1a	1a	1	Classic	6078
TN525	<=45	Caucasian	1a	0	1	Classic	5838
TN795	<=45	Caucasian	3	1b	1	Classic	5996
TN1065	<=45	Caucasian	1b	1b	1	Classic	6873
TN400	<=45	Caucasian	2	0	1	Classic/Follicular	5859
TN366	<=45	Caucasian	1a	1a	1	Classic	4900
TN565	45-60	Caucasian	3	1b	1	Diffuse sclerosing	6565
TN359	45-60	Caucasian	1a	1a	3	Classic	4857
TN1295	45-60	Caucasian	1a	1a	3	Classic/Follicular	4651
TN1549	45-60	Caucasian	1b	0	1	Classic	5886
TN1488	45-60	African-American	2	0	2	Classic	9772
TN587	45-60	Caucasian	1a	1a	3	Classic	6157
TN1306	45-60	Caucasian	2	1a	3	Classic	6284
TN774	45-60	Caucasian	1a	1a	1	Follicular	6321
TN722	45-60	Caucasian	3	1a	3	Follicular	5844
TN472	45-60	Caucasian	2	x	2	Classic	7966
TN1302	45-60	Caucasian	1b	1b	1	Classic	8756
TN985	45-60	Caucasian	1b	1b	1	Classic	7533
TN1428	45-60	Caucasian	2	1b	4A	Classic	8834
TN1000	45-60	Caucasian	1a	1b	4A	Classic	5562
TN1012	45-60	Caucasian	4a	1a	4A	Classic	7562
TN1523	45-60	Caucasian	2	0	1	Classic	6192
TN1063	45-60	Caucasian	1a	1a	3	Classic	5254
TN1381	45-60	Caucasian	3	1a	3	Classic	5779
TN692	45-60	Caucasian	3	0	3	Classic	6674
TN1247	45-60	Caucasian	1b	x	1	Classic	5962
TN272	45-60	Caucasian	3	0	3	Classic	8242
TN1516	45-60	Caucasian	1b	0	1	Classic	7704
TN1324	45-60	Caucasian	1b	0	1	Classic	6077
TN1299	>60	African-American	3	1a	3	Tall Cell	8657
TN411	>60	Caucasian	2	x	2	Classic	6069
TN1452	>60	Caucasian	1a	0	1	Classic	7761
TN1365	>60	Caucasian	3	1b	4A	Tall Cell	5779
TN251	>60	Caucasian	1a	x	1	Tall Cell	5782
TN1402	>60	Caucasian	3	1a	3	Classic	8362
TN1284	>60	Caucasian	3	0	3	Tall Cell	4835
TN890	>60	Caucasian	3	x	3	Classic	6182
T=Tumor
N=Node
