# Supplementary material for: Shifting patterns of genomic variation in the somatic evolution of papillary thyroid carcinoma
Source: BMC Cancer. 2016 Aug 18;16:646. doi: 10.1186/s12885-016-2665-7 (PMC4989347; doi:10.1186/s12885-016-2665-7)
Supplement: Additional file 7: Table S2. — Shows ConsensusPathDB Pathway analysis. (XLSX 23 kb) [file 12885_2016_2665_MOESM7_ESM.xlsx]

## Sheet: Sheet1
subset	p-value	q-value	pathway	source	members_input_overlap	size	effective_size
Unique-to-ANT	1.21388e-05	0.0202353	bone remodeling	BioCarta	FOS; IRF9; IFNAR1; FOSL1; TNFRSF11A; FOSL2; RELA	16	15
Unique-to-ANT	0.000289375	0.134331	HIF-1-alpha transcription factor network	PID	EGLN1; FOS; GATA2; HK1; HNF4A; PGM1; SMAD3; EPO; NDRG1; NPM1; FECH; FURIN	68	62
Unique-to-ANT	0.000393747	0.134331	Wnt	NetPath	NFATC2; FZD9; ARHGEF4; DVL2; CSNK1E; ARRB2; CDK6; WNT2; YWHAB; CTBP1; ROR2; ROR1	71	64
Unique-to-ANT	0.000402911	0.134331	RAF phosphorylates MEK	Reactome	YWHAB; MAP2K2; MAP2K1; NRAS	9	7
Unique-to-ANT	0.000402911	0.134331	MEK activation	Reactome	YWHAB; MAP2K2; MAP2K1; NRAS	9	7
Unique-to-ANT	0.000591096	0.164226	Wnt Signaling Pathway Netpath	Wikipathways	NFATC2; PIP5K1B; DVL2; CSNK1D; CSNK1E; ARRB2; CDK6; CTBP1; ROR2; ROR1	51	49
Unique-to-ANT	0.000767248	0.182715	WNT mediated activation of DVL	Reactome	DVL2; PIP5K1B; CSNK1E; CSNK2A2	11	8
Unique-to-ANT	0.000898518	0.187229	Biosynthesis of unsaturated fatty acids - Homo sapiens (human)	KEGG	PECR; TECR; PTPLB; FADS1; FADS2; ACOT1	21	20
Unique-to-ANT	0.00128449	0.219223	Notch Signaling Pathway	Wikipathways	DTX4; MFNG; DTX1; PSEN2; INPP5K; DVL2; DLL4; CTBP1; HES5	45	45
Unique-to-ANT	0.00131508	0.219223	MAP kinase cascade	HumanCyc	YWHAB; MAP2K2; MAP2K1; NRAS	10	9
Unique-to-ANT	0.00303813	0.336039	Fc epsilon receptor (FCERI) signaling	Reactome	NFATC2; RELA; MOV10; FOS; TAB3; NRAS; FGF8; GAB2; BAD; RPS6KB2; MAP2K2; MAP2K1; LCK; TRIB3; YWHAB; AGO4; FGF5; FRS2; BCL10; MALT1	222	169
Unique-to-ANT	0.00339766	0.336039	Chronic myeloid leukemia - Homo sapiens (human)	KEGG	SHC4; TGFB1; GAB2; NRAS; MAP2K1; SMAD3; MAP2K2; BAD; CDK6; CTBP1; RELA	73	71
Unique-to-ANT	0.00366447	0.336039	anthrax toxin mechanism of action	BioCarta	MAP2K2; MAP2K1	3	2
Unique-to-ANT	0.0038067	0.336039	Tacrolimus/Cyclosporine Pathway, Pharmacodynamics	PharmGKB	TGFB1; NFATC2; FOS; FOSL1; FOSL2; RELA; MAFB; MAFG	44	43
Unique-to-ANT	0.00385415	0.336039	TRAIL signaling	Reactome	TNFRSF10B; TNFRSF10A; CFLAR	7	6
Unique-to-ANT	0.0043648	0.336039	Gene Expression	Reactome	TNFSF13; NFIA; ELAVL1; SPCS3; TRIM33; RPL7; ZNF691; ZNF692; AIMP2; EIF5; ZNF697; SMAD3; DHX38; CPSF7; TFDP2; GTF3C5; HIST1H2AJ; ZNF14; TEAD2; NR1D2; ZNF17; POLR2E; PRPF6; EFTUD2; RPL17; ZNF713; ZNF354B; ZNF544; ZNF625; HNRNPR; RPL21; NR2C2AP; ZNF570; SSRP1; HNRNPK; ZNF785; EEF1A1; YWHAB; RPL10A; ZNF101; MTA1; ZFP90; SUGP1; DHX9; ZNF701; DNMT3A; H3F3A; ZNF720; SF3B1; ZNF793; RXRA; RPL35A; CASC3; Z…	1251	1051
Unique-to-ANT	0.00477632	0.336039	NOTCH-Ncore	Signalink	DTX4; MFNG; DTX1; MIB1; DLL4; CTBP1	28	27
Unique-to-ANT	0.00477632	0.336039	Prolonged ERK activation events	Reactome	NRAS; KIDINS220; FRS2; MAP2K2; MAP2K1; YWHAB	29	27
Unique-to-ANT	0.00614228	0.336039	phosphorylation of mek1 by cdk5/p35 down regulates the map kinase pathway	BioCarta	MAP2K2; MAP2K1; CDK5R1; CDK5	16	13
Unique-to-ANT	0.00691528	0.336039	Calcium signaling in the CD4 TCR pathway	PID	NFATC2; CD40LG; FOS; RCAN1; CSF2; FOSL1	30	29
Unique-to-ANT	0.00725306	0.336039	Extrinsic Pathway	Reactome	TNFRSF10B; TNFRSF10A; DAPK3; DCC; CFLAR	23	21
Unique-to-ANT	0.00747711	0.336039	BDNF signaling pathway	Wikipathways	SHC4; NTF3; FOS; BAD; FRS2; GRIN2B; MAP2K2; MAP2K1; RPS6KA3; EIF4EBP1; CDK5; KIDINS220; CDK5R1; RELA; ALPL; SYN1	140	135
Unique-to-ANT	0.00759616	0.336039	Notch signaling pathway - Homo sapiens (human)	KEGG	DTX4; MFNG; DTX1; PSEN2; DVL2; DLL4; CTBP1; HES5	48	48
Unique-to-ANT	0.00775782	0.336039	Signaling by NOTCH	Reactome	DTX4; HEYL; MOV10; DTX1; ARRB2; PSEN2; MIB1; HES5; DLL4; MFNG; AGO4; TFDP2; FURIN	112	101
Unique-to-ANT	0.0081512	0.336039	Hematopoietic Stem Cell Differentiation	Wikipathways	NFATC2; TRIM29; FOS; CSF2; EPO; GATA2; GATA1	52	39
Unique-to-ANT	0.00817008	0.336039	mRNA Splicing - Major Pathway	Reactome	DHX38; CPSF7; DHX9; HNRNPR; SF3B1; CSTF2; EFTUD2; UPF3B; HNRNPK; POLR2E; PRPF6; SNRPA; HNRNPD; SUGP1	131	113
Unique-to-ANT	0.00817008	0.336039	mRNA Splicing	Reactome	DHX38; CPSF7; DHX9; HNRNPR; SF3B1; CSTF2; EFTUD2; UPF3B; HNRNPK; POLR2E; PRPF6; SNRPA; HNRNPD; SUGP1	131	113
Unique-to-ANT	0.0082115	0.336039	Activated NOTCH1 Transmits Signal to the Nucleus	Reactome	DTX4; DTX1; PSEN2; MIB1; DLL4; ARRB2	35	30
Unique-to-ANT	0.0082115	0.336039	WNT-Ncore	Signalink	SFRP2; STK11; SMAD3; MARK1; YWHAB; ROR2	32	30
Unique-to-ANT	0.00861018	0.336039	Calcineurin-regulated NFAT-dependent transcription in lymphocytes	PID	FOXP3; NFATC2; CD40LG; FOS; TBX21; EGR3; CSF2; FOSL1	49	49
Unique-to-ANT	0.00884581	0.336039	Signalling by NGF	Reactome	MOV10; AP2A2; FRS2; PRKAR2A; MAP2K2; BAD; TRIB3; ADRBK1; FURIN; ARHGEF9; PSEN2; ARHGEF4; NRAS; RPS6KB2; YWHAB; RELA; FGD1; FGD3; KIDINS220; FGF8; FGF5; DUSP7; RPS6KA3; PPP2CB; MAP2K1; AGO4; LCK	297	275
Unique-to-ANT	0.009328	0.336039	IRS-mediated signalling	Reactome	NRAS; STK11; TRIB3; FRS2; MAP2K2; MAP2K1; DOK1; EIF4EBP1; FGF8; YWHAB; FGF5	89	81
Unique-to-ANT	0.00984777	0.336039	Organic anion transporters	Reactome	SLC17A6; SLC17A8; SLC5A5	8	8
Unique-to-PTC	0.000154872	0.179445	VEGF signaling pathway - Homo sapiens (human)	KEGG	PPP3R2; SH2D2A; PLCG1; MAPK3; AKT2; MAPK11; PIK3R1; PPP3CA; PPP3CB	61	61
Unique-to-PTC	0.000427596	0.179445	T cell receptor signaling pathway - Homo sapiens (human)	KEGG	PPP3R2; PLCG1; CBL; MAPK3; AKT2; MAPK11; PIK3R1; PPP3CA; PRKCQ; LCP2; PPP3CB	104	100
Unique-to-PTC	0.000461297	0.179445	effects of calcineurin in keratinocyte differentiation	BioCarta	PPP3CA; PPP3CB; SP3; PLCG1	13	12
Unique-to-PTC	0.00137019	0.228038	Signaling events mediated by VEGFR1 and VEGFR2	PID	SH2D2A; CBL; HSP90AB1; MAPK3; PLCG1; BRAF; PIK3R1; MAPK11	75	66
Unique-to-PTC	0.00201049	0.228038	CDC42 signaling events	PID	ARPC4-TTLL3; LIMK1; CBL; MAPK3; PAX6; BRAF; PIK3R1; ACTR2	75	70
Unique-to-PTC	0.00201049	0.228038	E2F transcription factor network	PID	POLA1; E2F3; E2F1; RBL2; CCND3; PLAU; CES2; SULT2A1	75	70
Unique-to-PTC	0.0020401	0.228038	Non-small cell lung cancer - Homo sapiens (human)	KEGG	E2F3; E2F1; PLCG1; MAPK3; AKT2; BRAF; PIK3R1	56	55
Unique-to-PTC	0.00209223	0.228038	Natural killer cell mediated cytotoxicity - Homo sapiens (human)	KEGG	KLRC2; PPP3R2; IFNB1; MAPK3; PLCG1; BRAF; PIK3R1; PPP3CA; IFNA13; LCP2; PPP3CB	134	121
Unique-to-PTC	0.00220247	0.228038	Chronic myeloid leukemia - Homo sapiens (human)	KEGG	HDAC2; E2F3; E2F1; CBL; MAPK3; AKT2; BRAF; PIK3R1	73	71
Unique-to-PTC	0.0022338	0.228038	Axon guidance - Homo sapiens (human)	KEGG	PPP3CA; NTNG1; LIMK1; EFNA3; MAPK3; SEMA5B; L1CAM; SEMA4A; PPP3CB; PPP3R2; SEMA4G	127	122
Unique-to-PTC	0.00231353	0.228038	VEGFR1 specific signals	PID	MAPK3; PLCG1; NRP2; CBL; PIK3R1	31	29
Unique-to-PTC	0.00243905	0.228038	Mitochondrial Gene Expression	Wikipathways	PPP3CA; TFAM; HCFC1; MYEF2	19	18
Unique-to-PTC	0.00254027	0.228038	FoxO signaling pathway - Homo sapiens (human)	KEGG	PCK1; RBL2; CDKN2D; SMAD2; RAG2; MAPK3; AKT2; RAG1; BRAF; PIK3R1; MAPK11	134	124
Unique-to-PTC	0.00301033	0.244061	Nucleotide Metabolism	Wikipathways	POLA1; PRPS2; HPRT1; SRM	19	19
Unique-to-PTC	0.00313703	0.244061	TGF-beta receptor signaling activates SMADs	Reactome	PPP1R15A; UBE2M; SMAD2; CBL; USP15	33	31
Unique-to-PTC	0.00430711	0.266619	Signaling Pathways in Glioblastoma	Wikipathways	E2F1; AKT2; CBL; MAPK3; PLCG1; BRAF; PIK3R1; PRKCQ	79	79
Unique-to-PTC	0.00444835	0.266619	Glioma - Homo sapiens (human)	KEGG	E2F3; E2F1; AKT2; MAPK3; PLCG1; BRAF; PIK3R1	65	63
Unique-to-PTC	0.00471352	0.266619	TCR	NetPath	GRAP; CD80; UNC119; PLCG1; CBL; HSP90AB1; MAPK3; SH2D2A; MAPK11; PIK3R1; PGAM1; PRKCQ; LCP2; PPP3CB; DUSP3; BDH1	251	235
Unique-to-PTC	0.00485738	0.266619	Pancreatic cancer - Homo sapiens (human)	KEGG	E2F3; E2F1; SMAD2; MAPK3; AKT2; BRAF; PIK3R1	66	64
Unique-to-PTC	0.00485738	0.266619	TSH signaling pathway	Wikipathways	RBL2; E2F1; CCND3; MAPK3; GNA13; PIK3R1; BRAF	66	64
Unique-to-PTC	0.00529411	0.266619	EGFR Inhibitor Pathway, Pharmacodynamics	PharmGKB	AREG; PIK3R1; CAMK1G; AKT2; MAPK3; PLCG1; BTC	67	65
Unique-to-PTC	0.0061928	0.266619	HCN channels	Reactome	HCN3; HCN2	4	4
Unique-to-PTC	0.0061928	0.266619	D-Glutamine and D-glutamate metabolism - Homo sapiens (human)	KEGG	GLS; GLUD1	4	4
Unique-to-PTC	0.00620125	0.266619	Physiological and Pathological Hypertrophy of the Heart	Wikipathways	PPP3CA; PPP3CB; MAPK11; MYEF2	24	23
Unique-to-PTC	0.00631523	0.266619	ErbB1 downstream signaling	PID	ARPC4-TTLL3; SRF; MAPK3; SH2D2A; BRAF; PIK3R1; RPS6KA4; USP6NL; ACTR2	112	102
Unique-to-PTC	0.00647775	0.266619	Osteoclast differentiation - Homo sapiens (human)	KEGG	PPP3R2; IFNB1; MAPK3; AKT2; CYLD; MAPK11; PIK3R1; PPP3CA; LCP2; PPP3CB	131	121
Unique-to-PTC	0.00650104	0.266619	cGMP-PKG signaling pathway - Homo sapiens (human)	KEGG	KCNMB3; SRF; PPP3R2; SLC25A4; MAPK3; AKT2; GNA13; PIK3R1; PPP3CA; ATP2B1; PPIF; PPP3CB	167	160
Unique-to-PTC	0.00670854	0.266619	ErbB signaling pathway - Homo sapiens (human)	KEGG	AREG; PIK3R1; AKT2; CBL; MAPK3; PLCG1; BRAF; BTC	87	85
Unique-to-PTC	0.00685396	0.266619	Cyclin D associated events in G1	Reactome	E2F1; CCND3; E2F3; CDKN2D; RBL2	38	37
Unique-to-PTC	0.00685396	0.266619	G1 Phase	Reactome	E2F1; CCND3; E2F3; CDKN2D; RBL2	38	37
Unique-to-PTC	0.00725202	0.269449	pdgf signaling pathway	BioCarta	MAPK3; PLCG1; SRF; PIK3R1	28	24
Unique-to-PTC	0.00755584	0.269449	FGF signaling pathway	PID	PLAU; KL; MAPK3; PLCG1; CBL; PIK3R1	58	53
Unique-to-PTC	0.0076998	0.269449	Prostate cancer - Homo sapiens (human)	KEGG	E2F3; E2F1; TCF7L1; HSP90AB1; MAPK3; AKT2; BRAF; PIK3R1	89	87
Unique-to-PTC	0.00788879	0.269449	S1P4 pathway	PID	MAPK3; PLCG1; GNA13	14	13
Unique-to-PTC	0.00808117	0.269449	Oxidative Stress Induced Senescence	Reactome	E2F3; CDKN2D; E2F1; MAP3K5; MAPK3; HIST2H3C; MAPK11; HIST2H3A; EED	124	106
Unique-to-PTC	0.00841378	0.272747	S1P2 pathway	PID	S1PR2; GNA13; PIK3R1; MAPK3	26	25
Unique-to-PTC	0.00922206	0.274044	Fcgamma receptor (FCGR) dependent phagocytosis	Reactome	ARPC4-TTLL3; LIMK1; HSP90AB1; MAPK3; PLCG1; PIK3R1; ACTR2	122	72
Unique-to-PTC	0.00969097	0.274044	role of mef2d in t-cell apoptosis	BioCarta	PPP3CA; PLCG1; HDAC2; PPP3CB	31	26
Unique-to-PTC	0.00969097	0.274044	signaling pathway from g-protein families	BioCarta	PPP3CA; PLCG1; PPP3CB; MAPK3	28	26
Unique-to-PTC	0.00979881	0.274044	Constitutive Signaling by Ligand-Responsive EGFR Cancer Variants	Reactome	PLCG1; PIK3R1; CBL	15	14
Unique-to-PTC	0.00988261	0.274044	Fc epsilon receptor (FCERI) signaling	Reactome	PIK3R1; CD80; GSK3A; PLCG1; KL; MAPK3; AKT2; BTC; PPP3CA; PRKCQ; LCP2; PPP3CB	222	169
Common	9.49767e-15	2.78947e-11	Olfactory Signaling Pathway	Reactome	OR52B2; OR4K5; OR52B6; OR2D2; OR10K2; OR10K1; OR10G4; OR2L2; OR4K1; OR51B6; OR8G5; OR5AC2; OR6M1; OR1I1; OR5AK2; OR10S1; OR9I1; OR7D4; OR5J2; OR2G3; OR2G2; OR1A2; OR1A1; OR51A4; OR51A7; OR9Q2; OR51I1; OR2A25; OR52K1; OR52K2; OR13C9; OR5AS1; OR5A2; OR5A1; OR6F1; OR6T1; OR10V1; OR56A5; OR52H1; OR56A1; OR51B4; OR4C15; OR2T1; OR4C16; OR5M10; OR5D14; OR4C13; OR4F6; OR4D10; OR4D11; OR5AR1; OR2AG1; OR1C…	426	359
Common	1.64818e-13	2.42036e-10	Olfactory transduction - Homo sapiens (human)	KEGG	OR52B2; OR4K5; OR52B6; OR2D2; OR10K2; OR10K1; OR5M9; OR2L2; CALML6; OR51B4; OR51B6; OR8G5; OR5AC2; OR6M1; OR1I1; OR5AK2; OR10S1; OR9I1; OR7D4; OR5J2; OR2G3; OR2G2; OR1A2; OR1A1; OR51A4; OR51A7; OR9Q2; OR51I1; ADCY3; OR52K1; OR6T1; OR13C9; OR2B6; OR5A2; OR5A1; OR6F1; OR52K2; OR10V1; OR56A5; OR52H1; OR56A1; OR4C15; OR5D13; OR4C16; OR5M10; OR5D14; OR4C13; OR10X1; OR4F6; OR4D10; OR4D11; OR10G4; OR5AR…	408	384
Common	1.14309e-07	0.000111909	GPCR downstream signaling	Reactome	OR52B2; OR10G7; OR52B6; RGS2; CCR2; OR2D2; OR10K2; OR10K1; OR5M9; OR2L2; RLN2; OR51B4; OR51B6; OR6P1; OR8G5; ARHGEF7; GRK5; OR5AC2; HRH4; MC5R; OR6M1; PROKR1; OR1I1; OR5AK2; JAK2; OR10S1; OR51A7; OR1S1; OR7D4; ADRA1A; ARHGEF12; OR5M1; SHC1; OPN1SW; OR2G3; OR2G2; VIPR1; PTH2R; CCL25; OR4P4; OR1A2; OR1A1; OR51A4; PDE8A; OR2T1; OR9Q2; OR51I1; CXCL3; IL2RG; OR5J2; ADCY3; OR52K1; CXCL8; CXCL16; OR52K2…	986	848
Common	5.42631e-06	0.00398427	Transmembrane transport of small molecules	Reactome	SLC6A3; FXYD4; FXYD2; PRKAR1B; SLC6A9; AAAS; KIAA1919; MIP; SLC30A7; CERK; SLC6A7; SLC30A2; SLC39A10; NALCN; SLC28A2; RYR2; ATP6AP1; SLC34A1; SLC12A6; SLC12A1; TTYH2; SLC9C2; TRPV4; ATP6V0D1; TRPV6; FXYD6-FXYD2; TRPV3; TRPV2; CETP; NUP98; CLCN2; TSC22D3; ATP1B2; CLCN6; CLCN5; AQP9; TPR; SLC15A1; ATP2B4; TPCN2; ADCY3; SLC2A4; ATP8B2; ATP8B1; FKBP1B; ATP8B4; SLC4A1; SLC9B2; NUP205; ATP6V1F; ATP2A1;…	623	580
Common	6.59433e-05	0.0387351	Signaling by GPCR	Reactome	OR52B2; OR10G7; OR52B6; CCR2; OR2D2; IL6ST; OR10K2; OR10K1; OR5M9; OR2L2; RLN2; OR51B4; OR51B6; OR6P1; OR8G5; ARHGEF7; GRK5; OR5AC2; HRH4; MC5R; OR6M1; PROKR1; OR4D11; OR5AK2; PIK3R3; OR10S1; CXCL16; OR1S1; OR7D4; OR5J2; ARHGEF12; OR5M1; SHC1; OPN1SW; OR2G3; FPR1; VIPR1; PTH2R; CREB1; CALCA; OR4P4; OR1A2; OR51A7; OR1A1; OR51A4; CCL23; OR2T1; OR9Q2; OR51I1; CXCL3; JAK2; CX3CR1; ADCY3; OR52K1; CXCL…	1108	963
Common	0.000155003	0.0758741	Ion channel transport	Reactome	FXYD4; FXYD2; ATP2A1; ATP2A2; HTR3C; ANO5; ATP9A; MCOLN2; ANO2; TRPC1; TRPC6; TRPC7; TRPC4; TRPC5; GABRA6; CLCA1; ATP8B2; RYR2; ATP8B1; PDZD11; ATP1A4; ATP4B; TTYH2; TRPV5; FKBP1B; TRPM6; SLC9C1; FXYD6-FXYD2; TRPM1; TRPV3; TRPV2; TPCN2; ASIC5; CLCN2; TSC22D3; ATP8A1; ATP1B2; CLCN6; CLCN5; ATP12A; SLC9C2; MCOLN3; TRPV4; ATP2B4; TRPV6; SGK3; TPCN1; SGK1; ATP11B; GLRA1; NALCN; UNC80; GLRA4; NEDD4L; …	173	160
Common	0.000688648	0.288937	SLC-mediated transmembrane transport	Reactome	SLC6A3; AAAS; SLC6A7; SLC6A9; KIAA1919; SLC30A7; SLC30A2; SLC39A10; SLC28A2; SLC34A1; SLC12A6; SLC12A1; NUP98; TPR; SLC15A1; SLC2A4; NUP205; SLC7A8; SLC7A6; SLC7A7; SLC7A2; SLC7A3; SLC29A3; SLC9A4; APOD; SLC11A1; SLC9A8; SLCO4C1; SLC35A1; SLC35A3; SLC25A10; SLC14A2; SLC14A1; SLC26A2; SLC26A3; SLC26A7; SLC26A9; SLC39A2; SLC39A5; SLC39A7; SLC3A1; NUP153; SLC22A1; NUP155; SLC18A1; SLC2A12; SLC4A4; S…	265	257
Common	0.000865917	0.312394	Linoleic acid metabolism - Homo sapiens (human)	KEGG	CYP2J2; CYP2C8; PLA2G16; PLA2G6; JMJD7-PLA2G4B; PLA2G2F; CYP2E1; PLA2G2A; PLA2G2E; PLA2G2D; PLB1; PLA2G4C; PLA2G4B; CYP3A4; PLA2G4E	29	27
Common	0.00105919	0.312394	Amine compound SLC transporters	Reactome	SLC6A3; SLC44A1; SLC6A20; SLC6A7; SLC14A2; SLC14A1; RHCG; SLC6A9; SLC6A19; SLC22A1; SLC5A7; SLC6A13; SLC44A4; SLC18A1; SLC6A15; SLC44A5	31	30
Common	0.00115916	0.312394	TRP channels	Reactome	TRPC4; TRPC5; TRPC1; TRPC6; TRPC7; MCOLN3; MCOLN2; TRPV5; TRPV4; TRPM6; TRPV6; TRPM1; TRPV3; TRPV2	26	25
Common	0.00117002	0.312394	Glycerophospholipid metabolism	EHMN	GK2; ALDH3A2; PLA2G2F; PLA2G4C; GPD1; GLB1; SLC5A7; PNLIPRP1; GPAM; PLA2G2D; DGAT1; NUP107; AGPAT5; PLA2G7; DGKH; COPE; SLC16A12; DGKB; DGKA; DGKG; LIPC; COPA; LIPG; NUP98; ATP8A1; PLA2G2A; PLA2G2E; ALDH9A1; ALDH7A1; ALDH1B1; PLA2G4B; GNPAT; SLC16A9; PLD1; PLD2; JMJD7-PLA2G4B; CDS1; LIPF; SLC3A1; CEPT1; ARCN1; NUP153; ATP8B2; ATP8B1; MTTP; NUP155; GLB1L; PEMT; NUP205; MOGAT3	141	132
Common	0.0013958	0.325495	Biotin transport and metabolism	Reactome	ACACB; PCCB; HLCS; PCCA; PDZD11; BTD; SLC5A6; MCCC2	11	11
Common	0.00148398	0.325495	Glycerophospholipid biosynthesis	Reactome	PTDSS1; PLB1; MGLL; MBOAT1; GPD1; GPAM; LPIN2; LPIN3; LPIN1; DGAT1; TAZ; PLA2G6; SLC44A1; CPT1B; SLC44A4; SLC44A5; PLBD1; PLA2G2A; PLA2G2E; PLA2G2D; PLA2G2F; PLA2G4C; PLA2G4B; GNPAT; PLA2G4E; PCYT1A; PLA2G16; PLD1; PLD2; JMJD7-PLA2G4B; CDS1; CEPT1; AGPAT5; PEMT; AGPAT9	96	86
Common	0.00155156	0.325495	alpha-Linolenic acid metabolism - Homo sapiens (human)	KEGG	PLA2G6; PLA2G16; JMJD7-PLA2G4B; ACOX3; ACOX1; PLA2G2F; PLA2G2A; PLA2G2E; PLA2G2D; PLB1; PLA2G4C; PLA2G4B; PLA2G4E	25	23
Common	0.0020761	0.399521	Peroxisomal lipid metabolism	Reactome	CRAT; FAR2; ACOX2; ACOX3; CROT; ACOX1; HACL1; ACOT8; GNPAT; PHYH; HSD17B4; SLC27A2	21	21
Common	0.00217648	0.399521	Transport of glucose and other sugars, bile salts and organic acids, metal ions and amine compounds	Reactome	SLC6A3; SLC6A7; SLC6A9; SLC2A12; SLC5A1; SLC5A4; KIAA1919; SLC5A7; SLC5A9; SLC30A7; SLC44A5; SLC39A10; SLC10A6; SLC11A1; SLC6A19; SLC6A13; SLC30A2; SLC6A15; SLC44A1; SLC44A4; SLC14A2; SLC14A1; SLC13A1; SLC13A2; SLC13A3; SLC13A5; HEPH; SLC39A2; CP; SLC39A5; SLC39A7; SLC6A20; RHCG; SLC2A4; SLC16A7; SLC22A11; SLC22A1; SLC18A1	101	97
Common	0.00355104	0.442864	Stimuli-sensing channels	Reactome	ANO5; ANO2; TRPC1; TRPC6; TRPC7; TRPC4; TRPC5; CLCA1; NALCN; RYR2; TTYH2; TRPV5; TRPV4; TRPM6; SLC9C1; TRPM1; TRPV3; TRPV2; TPCN2; ASIC5; CLCN2; TSC22D3; CLCN6; CLCN5; SLC9C2; MCOLN3; MCOLN2; TRPV6; SGK3; TPCN1; SGK1; UNC80; NEDD4L; FKBP1B; SLC9B2; BEST4	102	93
Common	0.00398554	0.442864	Lysosome - Homo sapiens (human)	KEGG	ACP5; ACP2; GBA; GNPTAB; AGA; GNS; HGSNAT; AP1S3; IGF2R; DNASE2B; AP4B1; SLC11A1; ATP6AP1; AP1M2; CLN3; ATP6V0D2; AP1B1; CTSB; CTSH; MFSD8; ENTPD4; CTSL; AP4M1; CTSC; CTSD; CTSF; CTSG; CTSZ; GGA2; LAMP2; LAMP1; NAGA; CTNS; ATP6V0D1; ARSG; LGMN; SLC17A5; AP1G2; PSAP; GLB1; ATP6V0A4; SCARB2; FUCA1	122	116
Common	0.00415692	0.442864	Post-translational modification: synthesis of GPI-anchored proteins	Reactome	PGAP1; PIGA; PIGF; PIGG; PLAUR; PIGK; PIGL; PIGN; PIGP; PIGS; PIGT; PIGW; DPM1	27	25
Common	0.00429278	0.442864	tRNA charging	HumanCyc	SARS2; KARS; IARS2; TARS2; YARS; DARS; NARS2; AARS; WARS; DARS2; IARS; MARS; TARS; SARS; EPRS; LARS2; HARS; HARS2	44	39
Common	0.00468697	0.442864	Mitochondrial translation	Reactome	MRPL23; MRPS17; MTIF3; MTIF2; MRPS10; ICT1; MRPL16; TSFM; MRPS31; MRPS30; MRPS33; MRPL54; MRPL10; MRPL35; MRPL30; MRPL17; MRPS18A; MRPS18C; MRPL4; MRPL3; MRPL39; MRPL9; MRRF; MRPS28; MRPS27; MRPS24; MRPS9; DAP3; MRPS21; MRPL40; MRPL46; MRPL45; GFM2; TUFM	91	88
Common	0.00470131	0.442864	Glycerolipid metabolism - Homo sapiens (human)	KEGG	ALDH3A2; MGLL; MBOAT1; PNLIPRP1; PNLIPRP3; GPAM; LPIN2; LPIN3; LPIN1; DGAT1; GK2; DGKH; DGKB; DGKA; DGKG; LIPC; LIPG; LIPF; ALDH9A1; ALDH7A1; ALDH1B1; AGPAT9; MOGAT3	55	54
Common	0.0047857	0.442864	Beta-oxidation of pristanoyl-CoA	Reactome	CRAT; ACOX2; ACOX3; CROT; ACOT8; HSD17B4	8	8
Common	0.00493997	0.442864	Deregulation of Rab and Rab Effector Genes in Bladder Cancer	Wikipathways	SYTL5; SYTL4; MADD; SYTL1; SYTL3; SYTL2; RPH3A; EXPH5; MLPH	16	15
Common	0.0056506	0.442864	Glycosylphosphatidylinositol(GPI)-anchor biosynthesis - Homo sapiens (human)	KEGG	PGAP1; PIGA; PIGF; PIGG; PIGS; PIGK; PIGL; PIGN; PIGP; GPLD1; PIGT; PIGW	25	23
Common	0.0056506	0.442864	Acyl chain remodelling of PE	Reactome	PLA2G2A; PLA2G16; PLBD1; JMJD7-PLA2G4B; PLA2G6; MBOAT1; PLA2G2E; PLA2G2D; PLA2G2F; PLA2G4C; PLA2G4B; PLA2G4E	25	23
Common	0.00609914	0.442864	Ion transport by P-type ATPases	Reactome	FXYD4; FXYD2; ATP2A1; ATP4B; ATP9A; ATP8A1; ATP1B2; PDZD11; ATP12A; ATP8B2; ATP8B1; ATP1A4; ATP11B; ATP1A1; ATP8B4; FXYD6-FXYD2; ATP2B4; ATP2A2; ATP1A2	45	43
Common	0.00609914	0.442864	Aminoacyl-tRNA biosynthesis - Homo sapiens (human)	KEGG	SARS2; KARS; IARS2; IARS; YARS; DARS; NARS2; DARS2; AARS; WARS; TARS2; MARS; TARS; SARS; EPRS; LARS2; HARS; QRSL1; HARS2	66	43
Common	0.00609914	0.442864	tRNA Aminoacylation	Reactome	SARS2; KARS; IARS2; TARS2; YARS; DARS; NARS2; AARS; WARS; DARS2; IARS; MARS; TARS; SARS; EPRS; LARS2; HARS; EEF1E1; HARS2	48	43
Common	0.00609914	0.442864	Ether lipid metabolism - Homo sapiens (human)	KEGG	PLA2G6; PLA2G16; PLD1; PLD2; ENPP6; ENPP2; PLA2G2F; CEPT1; PAFAH2; UGT8; PLA2G2A; PLA2G7; PLA2G2E; PLA2G2D; PLB1; PLA2G4C; PLA2G4B; JMJD7-PLA2G4B; PLA2G4E	45	43
Common	0.0087031	0.442864	Cytosolic tRNA aminoacylation	Reactome	KARS; IARS; DARS; AARS; WARS; YARS; MARS; TARS; SARS; EPRS; HARS; EEF1E1	29	24
Common	0.00881028	0.442864	Post-translational protein modification	Reactome	PGAP1; RPN2; PMM2; PMM1; B3GNT2; SEC24D; EDEM3; ADAMTS20; ADAMTS12; PROS1; MANEA; ADAMTSL3; ST3GAL5; ST3GAL4; THBS1; SLC35A1; B4GALT4; B4GALT6; THSD4; UAP1; MAN2A2; SENP1; THSD1; GALNT4; GALNT5; GALNT6; PGM3; ADAMTS3; SEMA5A; ST8SIA5; ST8SIA2; MPI; SENP5; PIGT; GFPT2; GANAB; PIGW; ALG10B; ADAMTS17; F10; DPM1; GALNTL5; ARSE; GMPPA; ARSF; MVD; ALG10; ALG12; ALG14; GALNT16; GALNT14; GALNT13; POC1B-G…	290	271
Common	0.00938266	0.442864	Biosynthesis of the N-glycan precursor (dolichol lipid-linked oligosaccharide, LLO) and transfer to a nascent protein	Reactome	ALG10B; PMM2; PMM1; SLC35A1; DPM1; ST3GAL3; ST3GAL1; ST3GAL6; ST3GAL5; ST3GAL4; UAP1; GMPPA; PGM3; MVD; ALG10; ALG12; ALG14; SLC17A5; ST8SIA5; ST8SIA2; GLB1; MPI; RFT1; GFPT2; NEU2; NEU3	70	66
Common	0.00947715	0.442864	Synthesis of PA	Reactome	GPAM; PLD1; PLD2; JMJD7-PLA2G4B; GNPAT; PLA2G2E; PLA2G2A; AGPAT5; GPD1; PLA2G2D; PLA2G2F; PLA2G4B; AGPAT9	31	27
