# Supplementary material for: Shifting patterns of genomic variation in the somatic evolution of papillary thyroid carcinoma
Source: BMC Cancer. 2016 Aug 18;16:646. doi: 10.1186/s12885-016-2665-7 (PMC4989347; doi:10.1186/s12885-016-2665-7)
Supplement: Additional file 8: Table S3. — Shows Single Nucleotide Substitutions in the MAPK Pathway. (XLSX 43 kb) [file 12885_2016_2665_MOESM8_ESM.xlsx]

## Sheet: Sheet1
	MAP3K4	CACNA1B	PAK2	CACNA1H	BRAF	MAP3K14	DUSP8	RELB	PLA2G4F	CACNA1S	PLA2G4D	TAOK2	MAPKAPK2	BDNF	CACNA1G	NFATC1	MAP3K6	FGFR3	NTRK1	CACNA1C	MAP3K11	CACNA1A	FLNB	FGF22	MAP4K2	DUSP6	FLNC	HSPB1	NFKB2	NFKB1	CACNA2D3	CACNG6	SOS2	NR4A1	JUND	PDGFRB	PPP3CC	MAPK8IP1	DUSP9	JUN	PRKCG	CACNG1	CDC25B	RASGRP4	PLA2G4E	EGFR	MAP3K1	MYC	NF1
TN1488	C	C	C	C	-	P	-	A	C	-	-	-	-	-	-	-	-	-	-	-	A	-	C	-	-	-	-	-	-	-	-	-	-	-	-	-	-	-	-	-	C	C	-	-	-	-	-	-	-
TN251	C	C	C	C	-	-	P	-	-	-	-	A	-	-	-	-	-	-	-	-	-	-	-	-	-	C	A	-	-	-	-	-	-	-	-	-	-	-	-	-	-	-	-	-	-	-	-	-	-
TN1532	C	C	C	-	P	-	-	C	C	-	-	P	-	-	-	-	-	-	P	A	C	-	-	-	-	-	-	-	-	-	-	-	-	-	-	-	A	-	-	-	-	-	-	C	-	-	-	-	-
TN1549	C	C	-	C	-	A	-	-	-	-	-	-	-	-	-	-	-	-	-	A	-	-	-	-	-	A	-	-	C	-	-	-	-	A	-	-	-	-	-	-	-	-	-	-	-	-	C	-	-
TN1402	C	C	-	-	P	A	C	A	-	-	A	A	-	-	P	C	-	-	-	-	A	-	-	-	C	-	-	-	P	-	-	A	-	A	-	-	-	A	-	-	-	-	-	C	-	C	-	-	-
TN1324	C	C	-	-	-	-	-	A	-	C	-	-	-	-	-	A	-	-	A	-	-	P	-	-	-	-	-	C	-	-	-	-	-	-	P	-	-	-	-	-	-	-	C	-	-	-	-	-	-
TN1306	C	P	C	-	P	-	-	-	-	-	-	-	-	C	-	-	-	-	-	-	-	-	-	P	-	-	-	P	-	-	-	-	-	-	-	-	-	-	P	-	-	-	-	-	-	-	-	-	-
TN400	C	A	C	-	-	-	-	-	-	-	-	-	-	-	-	-	A	-	C	-	-	C	-	-	-	-	-	-	-	-	-	A	-	-	-	-	-	-	-	-	-	-	-	-	-	-	A	-	-
TN1523	C	-	C	P	P	-	A	-	C	-	C	-	-	-	-	-	-	-	-	-	-	-	-	-	-	-	-	-	-	-	-	-	-	-	-	-	-	-	-	-	-	-	-	-	-	-	A	-	-
TN1381	C	-	C	A	P	-	-	-	-	-	-	-	-	C	-	-	C	-	C	-	-	-	-	-	-	A	-	-	-	-	-	-	-	-	-	-	-	-	-	-	-	-	-	-	-	-	A	-	-
TN929	C	-	A	C	-	-	C	-	-	-	-	-	-	-	-	-	P	-	A	C	-	-	-	-	-	-	-	-	-	-	-	-	-	-	-	A	-	-	-	-	-	-	-	-	-	-	-	-	-
TN1299	C	-	-	C	-	P	P	-	C	-	-	-	-	-	-	C	C	-	-	-	-	C	-	C	-	-	-	-	-	-	-	-	-	-	-	C	-	-	-	-	-	C	-	-	C	-	A	-	-
TN1404	C	-	-	C	-	-	-	-	-	-	-	-	-	-	-	-	-	-	P	-	-	A	-	-	-	-	P	-	-	-	-	-	-	-	A	-	-	-	-	-	-	-	-	-	-	-	-	-	-
TN985	C	-	-	P	P	-	C	P	-	-	-	A	-	-	A	A	-	P	-	C	-	-	-	C	-	-	-	-	-	-	-	-	-	-	A	-	-	-	-	-	-	-	-	-	-	-	-	-	-
TN692	C	-	-	-	P	-	A	-	C	C	C	-	-	-	-	-	-	P	-	-	-	-	-	-	-	-	-	A	-	-	-	-	-	-	-	-	-	-	-	-	-	-	-	-	-	-	-	-	-
TN277	C	-	-	-	-	A	-	P	-	-	C	-	-	-	-	-	-	-	-	-	-	-	-	-	A	-	-	-	-	-	-	-	-	-	-	-	-	-	-	-	-	-	-	C	-	-	C	-	-
TN934	C	-	-	-	-	-	-	-	-	-	-	-	P	-	-	-	-	-	-	-	-	A	-	-	-	-	-	-	-	-	-	-	-	-	-	-	-	-	-	-	-	-	-	-	-	-	-	-	-
TN272	P	C	C	-	P	C	-	A	A	-	A	A	-	-	A	-	-	-	-	-	-	-	-	-	A	-	-	A	A	-	-	A	-	-	-	-	-	-	-	-	-	-	-	-	C	-	-	-	-
TN1311	P	C	-	C	P	-	-	-	-	-	-	-	P	-	-	-	-	-	-	-	-	-	-	-	-	-	-	-	-	-	-	-	C	-	A	-	-	-	-	P	-	-	-	-	-	C	-	P	-
TN62	P	-	C	A	P	-	-	P	-	-	-	A	-	-	A	-	-	-	-	-	C	-	-	-	A	-	-	-	-	-	-	-	-	-	-	-	C	A	-	-	A	-	-	-	-	-	-	-	-
TN774	P	-	C	A	-	-	-	P	-	-	C	-	-	C	A	-	-	-	-	-	-	-	P	-	-	-	-	-	-	-	-	-	-	-	A	A	-	C	-	-	-	-	-	-	-	-	-	-	-
TN795	P	-	C	-	P	P	-	A	-	-	-	A	-	C	A	-	-	-	-	A	-	P	-	-	-	-	P	A	-	-	-	-	-	-	-	-	-	-	A	-	-	-	-	-	-	-	-	-	-
TN722	P	-	-	-	-	A	-	-	-	C	-	P	P	-	-	-	C	-	-	-	-	-	-	P	-	-	-	A	-	-	-	-	-	-	-	-	-	-	-	-	-	-	-	-	-	-	-	-	-
TN411	P	-	-	-	-	-	-	P	-	-	-	-	-	-	-	P	-	-	-	C	P	-	-	-	-	A	-	-	-	-	-	A	-	-	-	-	-	C	-	-	-	-	-	-	-	-	-	-	-
TN472	A	C	C	A	P	-	C	-	-	-	-	-	A	-	-	-	-	-	-	-	-	-	-	-	-	-	-	A	-	C	-	-	C	-	-	-	-	A	-	-	-	-	-	-	-	-	-	-	C
TN1291	A	C	A	A	P	A	A	P	-	-	-	-	-	-	-	-	-	-	-	-	A	-	-	-	-	-	-	-	-	-	-	-	-	-	-	-	-	-	-	-	C	-	-	-	-	-	-	-	-
TN1428	A	C	-	C	P	A	A	P	C	C	-	A	-	-	-	A	C	A	A	-	-	A	-	-	-	-	A	P	-	-	C	-	-	-	-	-	-	-	A	-	-	A	-	-	-	-	-	-	-
TN1065	A	C	-	C	-	-	-	P	-	C	-	-	-	-	C	-	-	-	-	-	-	-	-	-	-	-	A	-	-	C	-	A	-	-	-	-	-	-	-	-	-	-	-	-	-	-	-	-	-
TN525	A	C	-	-	-	P	P	-	-	-	-	P	-	-	-	-	-	-	-	-	-	A	-	-	A	-	-	-	-	-	C	-	-	-	-	-	-	-	-	-	-	C	-	-	-	-	-	C	-
TN890	A	P	C	C	P	-	-	-	-	C	-	-	-	C	-	-	-	-	-	-	-	-	-	-	-	-	-	-	-	-	-	-	-	-	-	-	-	-	-	-	-	-	-	-	-	-	-	-	-
TN1012	A	P	C	A	P	-	-	-	-	-	-	-	-	-	A	A	-	-	-	C	-	-	-	-	-	A	-	-	-	-	-	A	-	P	-	-	A	A	C	A	-	-	-	-	-	-	-	-	-
TN1247	A	A	C	-	-	A	-	-	-	-	A	-	-	-	-	-	-	-	-	-	A	-	-	-	-	-	-	-	-	-	-	-	-	-	-	-	-	-	-	-	-	-	C	-	-	-	-	-	-
TN1365	A	A	C	-	-	-	C	-	-	C	-	-	P	-	-	-	-	A	-	-	-	-	-	-	-	-	P	-	-	-	-	-	-	A	-	-	-	-	-	-	-	-	-	-	-	-	-	-	-
TN1302	A	A	-	C	P	-	A	A	-	-	-	A	C	-	-	A	A	A	-	-	-	-	-	-	-	-	-	-	-	-	C	-	-	-	-	-	-	-	A	-	-	-	A	-	-	-	-	A	-
TN1315	A	A	-	-	P	P	-	-	-	-	-	-	-	-	A	-	-	-	-	-	-	-	C	-	-	-	-	-	-	-	-	-	-	-	P	-	-	A	-	A	-	-	-	-	-	-	-	C	-
TN1243	A	-	C	-	P	C	-	-	C	-	-	-	A	-	-	P	-	P	-	-	C	-	-	-	-	-	-	-	P	C	-	P	-	C	-	-	-	-	P	-	-	-	-	-	-	-	-	-	-
TN1535	A	-	P	-	-	C	P	-	-	-	-	P	-	-	-	A	P	-	-	-	-	-	-	-	-	-	A	-	-	-	-	-	-	C	-	-	-	-	-	-	-	-	-	-	C	-	-	-	-
TN1317	A	-	-	-	P	-	-	P	-	-	-	-	-	-	-	A	-	-	-	A	-	-	-	-	-	-	-	-	-	-	P	-	-	-	-	-	A	-	-	-	-	-	A	-	-	-	-	-	-
TN587	-	C	-	C	-	P	-	-	C	-	-	-	C	-	A	-	-	C	-	-	-	-	-	-	-	-	A	-	P	-	-	-	-	-	-	-	A	-	-	C	-	-	A	-	-	-	-	-	C
TN1516	-	C	-	A	P	-	C	A	-	-	C	-	-	-	-	-	-	-	-	-	P	-	-	-	P	C	-	-	-	-	-	-	-	-	-	-	-	-	-	P	-	-	A	-	-	-	-	-	-
TN1295	-	C	-	-	-	P	P	A	-	-	-	-	-	-	C	-	A	-	-	-	-	-	-	-	-	-	-	-	-	-	-	-	-	-	-	C	-	-	-	-	-	-	-	-	-	-	-	-	-
TN1284	-	C	-	-	-	A	-	-	-	-	-	-	-	-	-	-	-	-	-	-	-	-	-	-	-	P	-	-	-	-	-	-	C	-	-	-	-	-	-	-	-	-	-	-	-	-	-	-	-
TN1434	-	C	-	-	-	-	-	-	-	-	-	P	-	-	C	-	-	-	-	A	-	A	-	-	-	-	C	P	-	-	-	A	-	-	-	-	C	-	-	-	-	-	-	-	-	-	-	-	C
TN480	-	A	A	-	-	-	A	-	-	-	C	-	-	-	-	-	-	-	-	-	-	-	C	A	-	-	-	-	-	-	A	-	-	-	-	-	-	-	-	-	-	-	-	-	-	-	-	-	-
TN1280	-	A	-	C	-	P	P	-	-	-	-	-	-	-	-	-	-	P	-	-	-	-	-	-	-	-	-	-	P	-	-	-	-	-	-	-	-	A	-	-	-	-	-	-	-	-	-	-	-
TN1000	-	A	-	A	P	P	C	-	C	C	-	-	A	-	C	-	-	-	-	-	-	A	-	-	-	-	-	-	-	-	-	-	C	-	P	-	-	-	-	-	-	-	-	-	-	-	-	-	-
TN1063	-	A	-	-	-	C	A	C	-	-	C	C	A	C	-	-	-	C	C	-	-	-	-	-	-	-	-	-	-	-	-	-	-	-	-	-	-	-	-	-	-	-	-	-	-	-	-	-	-
TN1250	-	A	-	-	-	C	A	A	-	-	C	A	C	-	-	-	-	-	-	-	A	-	-	-	-	-	-	-	-	C	-	-	-	A	-	-	-	-	-	-	C	-	-	-	-	-	-	-	-
TN406	-	-	C	-	-	C	C	C	C	C	-	P	P	C	-	-	-	-	-	-	-	-	-	-	A	-	-	-	-	-	-	-	-	-	-	-	-	-	-	-	-	-	-	-	-	-	-	-	-
TN565	-	-	P	C	-	-	-	-	C	-	-	A	-	-	C	-	-	-	-	-	-	-	-	C	-	-	-	-	-	-	-	A	-	-	A	-	A	-	-	-	-	-	-	-	-	-	-	-	-
TN1452	-	-	A	A	P	-	P	-	-	-	-	P	P	-	-	A	-	A	-	-	-	-	-	-	P	P	-	-	-	-	-	-	-	-	-	C	A	-	-	-	-	-	-	-	-	-	-	-	-
TN359	-	-	A	-	-	A	-	-	-	-	C	-	-	C	-	P	-	-	P	P	-	-	-	-	C	-	-	-	-	-	-	A	-	-	-	-	-	-	-	-	-	-	-	-	-	C	-	-	-
TN366	-	-	-	C	-	C	A	-	-	C	-	-	-	-	-	-	-	-	-	-	-	-	C	-	-	-	-	-	-	-	-	C	-	-	-	-	-	-	-	A	-	-	A	-	-	-	-	-	-
A=Unique-to-ANT
C=Common
P=Unique-to-PTC
[truncated: 208 more columns]
